# Supplementary material for: Using Africa's protected area network to estimate the global population of a threatened and declining species: a case study of the Critically Endangered White‐headed Vulture Trigonoceps occipitalis
Source: Ecol Evol. 2016 Jan 22;6(4):1092–103. doi: 10.1002/ece3.1931 (PMC4761783; doi:10.1002/ece3.1931)
Supplement: Supplementary file 1 — Table S1. Number of White‐headed Vulture nests in selected protected areas in Southern Africa. Table S2. Number of White‐headed Vulture nests in selected protected areas in East Africa. Table S3. Number of White‐headed Vulture nests in selected protected areas in Central Africa. Table S4. Number of White‐headed Vulture nests in selected protected areas in West Africa. [file ECE3-6-1092-s001.xlsx]

## Sheet: West Africa
Country Code	Original name	Designated as a	IUCN Cat	Corrected area km2	Pairs of WhV	Corrected density	Country PA size	Pairs	Mean density	PA count
BEN	Atakora	Hunting Zone	VI	1220	0.488	0.0004
BEN	Pendjari	Hunting Zone	VI	1750	0.7	0.0004
BEN	Djona	Hunting Zone	VI	1880	0.752	0.0004
BEN	Boucle de la Pendjari	National Park	II	2755	5.20695	0.00189
BEN	W (Benin)	National Park	II	5020	9.4878	0.00189	12625	16.6348	0.000996	5
BFA	Kourtiagou	Partial Faunal Reserve	IV	510	0.204	0.0004
BFA	Deux Bales	National Park	II	566	1.06974	0.00189
BFA	Arly	Faunal Reserve	IV	760	0.304	0.0004
BFA	Nazinga	Partial Faunal Reserve	NA	940	0.376	0.0004
BFA	Arly	Partial Faunal Reserve	IV	1300	0.52	0.0004
BFA	Singou	Faunal Reserve	IV	1920	0.768	0.0004
BFA	Pama	Partial Faunal Reserve	IV	2230	0.892	0.0004
BFA	W du Burkina Faso	National Park	II	2350	4.4415	0.00189
BFA	Kabore-Tambi	National Park	II	2427	4.58703	0.00189
BFA	Sahel	Partial Faunal Reserve	IV	16000	6.4	0.0004	29003	19.5623	0.000847	10
CIV	Mont Peko	National Park	II	340	0.6426	0.00189
CIV	Mont Sangbe	National Park	II	950	1.7955	0.00189
CIV	Marahoue	National Park	II	1010	1.9089	0.00189
CIV	Haut Bandama	Fauna and Flora Reserve	Ia	1230	0.492	0.0004
CIV	Comoe	National Park	II	11491.5	21.7189	0.00189	15021.5	26.5579	0.001592	5
CMR	Bakossi	National Park	II	293.2	0.1466	0.0005
CMR	La Vallé du Mbéré	National Park	II	777.6	0.3888	0.0005
CMR	Waza	National Park	II	1700	0.85	0.0005
CMR	Bénoué	National Park	II	1800	0.9	0.0005
CMR	Bouba Ndjida	National Park	II	2200	1.1	0.0005
CMR	Boumba Bek	National Park	II	2382.55	1.19128	0.0005
CMR	Faro	National Park	II	3300	1.65	0.0005	12453.4	6.22668	0.0005	7
GHA	Kyabobo	National Park	NA	359.8	0.680022	0.00189
GHA	Bui	National Park	II	1820.6	3.44093	0.00189
GHA	Digya	National Park	II	3478.3	1.39132	0.0004
GHA	Mole	National Park	II	4840.4	9.14836	0.00189	10499.1	14.6606	0.0015175	4
GIN	Badiar	National Park	II	382	0.72198	0.00189
GIN	MafouForest	National Park	NA	524	0.99036	0.00189
GIN	Haut Niger	National Park	NA	6470	2.588	0.0004	7376	4.30034	0.00139333	3
GMB	Niumi	National Park	II	49.4	0.093366	0.00189
GMB	Tanbi	National Park	NA	60.34	0.114043	0.00189	109	0.207409	0.00189	2
GNB	Cantanhez Forest	Hunting Reserve	NA	680	0.272	0.0004
GNB	Rio Cacheu Mangroves	Natural Park	NA	886.15	1.67482	0.00189
GNB	Lagoas de Cufada	Natural Park	NA	890	1.6821	0.00189
GNB	Boé	Hunting Reserve	NA	1315.05	0.52602	0.0004	3771.2	4.15494	0.001145	4
MLI	Wongo	National Park	NA	534.99	1.01113	0.00189
MLI	Kouroufing	National Park	NA	557.7	1.05405	0.00189
MLI	Kéniébaoule	Faunal Reserve	IV	675	0.27	0.0004
MLI	Kongossambougou	Faunal Reserve	IV	768.58	0.307432	0.0004
MLI	Fina	Faunal Reserve	IV	1086.68	0.434672	0.0004
MLI	Gourma	Partial Faunal Reserve	IV	1250	0.5	0.0004
MLI	Badinko	Faunal Reserve	IV	1377.72	0.551088	0.0004
MLI	Baoulé	National Park	II	1877.62	3.5487	0.00189
MLI	Ansongo Ménaka	Partial Faunal Reserve	IV	17500	7	0.0004	25630	14.6771	0.000896667	9
NER	Tamou	Faunal Reserve	IV	756	0.3024	0.0004
NER	Gadabedji	Faunal Reserve	IV	760	0.304	0.0004
NER	W du Niger	National Park	II	2200	0.88	0.0004
NER	Dosso	Partial Faunal Reserve	IV	3065	0.3065	0.0001
NER	Termit et de Tin Toumma	National Nature Reserve	IV	97000	0	0	103781	1.7929	0.00026	5
NGA	Dagida	Game Reserve	IV	294.22	0.117688	0.0004
NGA	Alawa	Game Reserve	NA	296	0.1184	0.0004
NGA	Baturiya Wetlands	Game Reserve	IV	297	0.1188	0.0004
NGA	Gilli-Gilli	Game Reserve	IV	363	0.1452	0.0004
NGA	Kambari	Game Reserve	IV	414	0.1656	0.0004
NGA	Sambisa	Game Reserve	NA	686	0.2744	0.0004
NGA	Falgore (Kogin Kano)	Game Reserve	IV	920	0.368	0.0004
NGA	Orle River	Game Reserve	IV	1100	0.44	0.0004
NGA	Kamuku	National Park	II	1211.3	2.28936	0.00189
NGA	Kashimbila	Game Reserve	IV	1396	0.5584	0.0004
NGA	Ibi	Game Reserve	NA	1580	0.632	0.0004
NGA	Wase	Game Reserve	NA	1865	0.746	0.0004
NGA	Lame-Burra	Game Reserve	IV	2057.67	0.823068	0.0004
NGA	Yankari	Game Reserve	IV	2254	0.9016	0.0004
NGA	Chad Basin	National Park	II	2300	4.347	0.00189
NGA	Pai River	Game Reserve	NA	2486	0.9944	0.0004
NGA	Kuyambana	Game Reserve	NA	2614	1.0456	0.0004	22134.2	14.0855	0.000575294	17
SEN	Ndiael	Wildlife Reserve	IV	488.98	0.195592	0.0004
SEN	Delta du Saloum	National Park	II	599.34	1.13275	0.00189
SEN	Ferlo-Nord	Wildlife Reserve	IV	6000	2.4	0.0004
SEN	Ferlo-Sud	Wildlife Reserve	IV	6337	2.5348	0.0004
SEN	Niokolo Koba	National Park	II	9130	17.2557	0.00189	22555.3	23.5188	0.000996	5
TCD	Abou Telfane	Faunal Reserve	IV	1100	0.11	0.0001
TCD	Manda	National Park	II	1140	0.114	0.0001
TCD	Binder-Léré	Faunal Reserve	IV	1350	0.135	0.0001
TCD	Mandelia	Faunal Reserve	IV	1380	0.138	0.0001
TCD	Siniaka-Minia	Faunal Reserve	IV	4260	0.426	0.0001
TCD	Bahr Salamat	Faunal Reserve	IV	20600	2.06	0.0001
TCD	Ouadi Rimé-Ouadi Achim	Faunal Reserve	IV	80000	0	0	109830	2.983	8.57143e-05	7
TGO	Abdoulaye	Faunal Reserve	IV	300	0.12	0.0004
TGO	Kéran	National Park	II	1636.4	3.0928	0.00189
TGO	Fazao-Malfakassa	National Park	II	1920	3.6288	0.00189	3856.4	6.8416	0.00139333	3
			Totals	378644	156
	West Africa	Number of PA	86
		PA < 5 pairs	79
		5 < PA < 20	6
		PA > 20 pairs	1
		PA > 40 pairs	0
		Total	86

## Sheet: Central Africa
Country Code	Original name	Designated as a	IUCN Category	Corrected area km2	Pairs of WhV	Corrected density	Country PA size	Pairs	Mean density	PA count
AGO	Luando	Integral Nature Reserve	IV	8280	0.828	0.0001
AGO	Kisama	National Park	II	9500	0	0
AGO	Kameia	National Park	II	14450	26.01	0.0018
AGO	Iona	National Park	II	15150	0	0
AGO	Luengué	Hunting Reserve	Not Reported	16700	30.06	0.0018	64080	56.898	0.00074	5
CAF	Vassako-Bolo	Strict Nature Reserve	Ia	843.04	1.51747	0.0018
CAF	Andre Felix	National Park	II	951.93	1.71347	0.0018
CAF	Koukourou-Bamingui	Faunal Reserve	IV	1131.15	0.90492	0.0008
CAF	Nana-Barya	Faunal Reserve	IV	2313.65	1.85092	0.0008
CAF	Avakaba Presidential Park	Private Reserve	IV	2635.78	2.10862	0.0008
CAF	Aouk-Aoukale	Faunal Reserve	IV	3451.54	2.76123	0.0008
CAF	Gribingui-Bamingui	Faunal Reserve	IV	4321.52	3.45722	0.0008
CAF	Yata-Ngaya	Faunal Reserve	IV	5404.86	4.32389	0.0008
CAF	Ouandjia-Vakaga	Faunal Reserve	IV	7233.52	5.78682	0.0008
CAF	Bamingui-Bangoran	National Park	II	11191.1	20.144	0.0018
CAF	Manovo-Gounda-Saint Floris	National Park	II	18908.7	34.0356	0.0018	58389	78.6042	0.00116364	11
COD	Parc national des Virunga	National Park	NA	8000	3.2	0.0004
COD	Parc National de Kundelungu	National Park	II	8236.36	3.29454	0.0004
COD	Parc National de l'Upemba	National Park	II	13673.6	5.46946	0.0004	29910	11.964	0.0004	3
MWI	Liwonde	National Park	II	538	0.0538	0.0001
MWI	Majete	Wildlife Reserve	IV	700	0.56	0.0008
MWI	Lengwe	National Park	II	887	0.0887	0.0001
MWI	Vwaza Marsh	Wildlife Reserve	IV	986	0.0986	0.0001
MWI	Nkhota-Kota	Wildlife Reserve	IV	1802	0.1802	0.0001
MWI	Kasungu	National Park	II	2316	0.2316	0.0001
MWI	Nyika	National Park	II	3134	0.3134	0.0001	10363	1.5263	0.0002	7
ZMB	Kasanka	National Park	II	390	1.17	0.003
ZMB	Lochinvar	National Park	II	410	1.23	0.003
ZMB	Blue Lagoon	National Park	II	450	1.35	0.003
ZMB	Tondwa	Game Management Area	VI	540	0.054	0.0001
ZMB	Chambeshi	Game Management Area	VI	620	1.116	0.0018
ZMB	Kalaso Mukoso	Game Management Area	VI	675	0.0675	0.0001
ZMB	Isangano	National Park	II	840	2.52	0.003
ZMB	Lusenga Plain	National Park	II	880	0.088	0.0001
ZMB	Luwingu	Game Management Area	VI	1090	1.962	0.0018
ZMB	Lavushi Manda	National Park	II	1500	0.15	0.0001
ZMB	Sandwe	Game Management Area	VI	1530	2.754	0.0018
ZMB	Machiya-Fungulwe	Game Management Area	VI	1530	0.153	0.0001
ZMB	Chibwika-Ntambu	Game Management Area	VI	1550	0.155	0.0001
ZMB	West Lunga	National Park	II	1684	0.1684	0.0001
ZMB	Nsumbu	National Park	II	2063	0.2063	0.0001
ZMB	Mansa	Game Management Area	VI	2070	0.207	0.0001
ZMB	Chizera	Game Management Area	VI	2280	4.104	0.0018
ZMB	Chiawa	Game Management Area	VI	2344	4.2192	0.0018
ZMB	Lukwakwa	Game Management Area	VI	2540	0.254	0.0001
ZMB	Lukusuzi	National Park	II	2720	8.16	0.003
ZMB	Bilili Springs	Game Management Area	VI	3080	5.544	0.0018
ZMB	Mweru-Wantipa	National Park	II	3134	0.3134	0.0001
ZMB	Rufunsa	Game Management Area	VI	3179	5.7222	0.0018
ZMB	Munyamadzi	Game Management Area	VI	3300	5.94	0.0018
ZMB	Mumbwa	Game Management Area	VI	3370	6.066	0.0018
ZMB	Chisomo	Game Management Area	VI	3390	6.102	0.0018
ZMB	Mulobezi	Game Management Area	VI	3420	6.156	0.0018
ZMB	Sichifula	Game Management Area	VI	3600	6.48	0.0018
ZMB	Namwala	Game Management Area	VI	3600	6.48	0.0018
ZMB	Kaputa	Game Management Area	VI	3600	0.36	0.0001
ZMB	Liuwa Plain	National Park	II	3660	10.98	0.003
ZMB	Musele-Matebo	Game Management Area	VI	3700	0.37	0.0001
ZMB	Kafinda	Game Management Area	VI	3860	6.948	0.0018
ZMB	West Petauke	Game Management Area	VI	4140	7.452	0.0018
ZMB	North Luangwa	National Park	II	4636	13.908	0.003
ZMB	Lupande	Game Management Area	VI	4840	8.712	0.0018
ZMB	Kafue Flats	Game Management Area	VI	5175	9.315	0.0018
ZMB	Sioma Ngwezi	National Park	II	5276	15.828	0.003
ZMB	Bangweulu	Game Management Area	VI	6570	11.826	0.0018
ZMB	Kansonso-Busanga	Game Management Area	VI	7780	14.004	0.0018
ZMB	Luano	Game Management Area	VI	8930	16.074	0.0018
ZMB	South Luangwa	National Park	II	9050	27.15	0.003
ZMB	Lunga-Luswishi	Game Management Area	VI	13340	10.672	0.0008
ZMB	Musalangu	Game Management Area	VI	17350	31.23	0.0018
ZMB	Kafue	National Park	II	22400	67.2	0.003
ZMB	West Zambezi	Game Management Area	VI	38070	68.526	0.0018	220156	400	0.0015587	46
			Totals	382896	548
	Central Africa	Number of PA	72
		PA < 5 pairs	42
		5 < PA < 20	22
		PA > 20 pairs	6
		PA > 40 pairs	2
		Total	72

## Sheet: Eastern Africa
Country Code	Original name	Designated as a	IUCN Category	Corrected area km2	Pairs of WhV	Corrected density	Country PA size	Pairs	Mean density	PA count
BDI	Kibira	National Park	IV	400	0.36	0.0009
BDI	Ruvubu	National Park	IV	508	0.4572	0.0009	908	0.8172	0.0009	2
ERI	Gash-Setit	Wildlife Reserve	IV	709	0.2836	0.0004
ERI	Nakfa	Wildlife Reserve	IV	1639	0.6556	0.0004
ERI	Yob	Wildlife Reserve	IV	2658	1.0632	0.0004	5006	2.0024	0.0004	3
ETH	Nechisar	National Park	II	514	0.4626	0.0009
ETH	Shire	Wildlife Reserve	IV	753	0.3012	0.0004
ETH	Awash	National Park	II	756	0.6804	0.0009
ETH	Abijatta-Shalla Lakes	National Park	II	887	0.7983	0.0009
ETH	Chebera-Churchura	National Park	Not Reported	1190	1.071	0.0009
ETH	Dabus Valley	Controlled Hunting Area	VI	1227	0.4908	0.0004
ETH	Tama	Wildlife Reserve	IV	1665	0.666	0.0004
ETH	Bale	Wildlife Reserve	IV	1766	0.7064	0.0004
ETH	Awash West	Wildlife Reserve	IV	1781	0.7124	0.0004		Excluded using Pennycuick's (1976) data)
ETH	Alledeghi	Wildlife Reserve	IV	1832	0.7328	0.0004			PAs	3
ETH	Mago	National Park	II	1942	1.7478	0.0009			Area	2023
ETH	Bale Mountains	National Park	II	2200	1.98	0.0009			Pairs	1.4442
ETH	Tedo	Controlled Hunting Area	VI	2347	0.9388	0.0004
ETH	Erer-Gota	Controlled Hunting Area	VI	2386	0.9544	0.0004
ETH	Gewane	Wildlife Reserve	IV	2439	0.9756	0.0004
ETH	Alatish	National Park	Not Reported	2666	2.3994	0.0009
ETH	Chercher and Arba Gugu	Controlled Hunting Area	VI	3045	1.218	0.0004
ETH	Jikao	Controlled Hunting Area	VI	3375	1.35	0.0004
ETH	Omo	National Park	II	3566	3.2094	0.0009
ETH	Murle	Controlled Hunting Area	VI	4172	1.6688	0.0004
ETH	Chelbi	Wildlife Reserve	IV	4212	1.6848	0.0004
ETH	Omo West	Controlled Hunting Area	VI	4561	1.8244	0.0004
ETH	Yangudi Rassa	National Park	II	4731	4.2579	0.0009
ETH	Kafta-Sherao	National Park	II	5000	4.5	0.0009
ETH	Akobo	Controlled Hunting Area	VI	5049	2.0196	0.0004
ETH	Gambella	National Park	II	5061	4.5549	0.0009
ETH	Afdem-Gewane	Controlled Hunting Area	VI	5932	2.3728	0.0004
ETH	Mille-Sardo	Wildlife Reserve	IV	8766	3.5064	0.0004
ETH	Awash West	Controlled Hunting Area	VI	9136	3.6544	0.0004
ETH	Bale	Controlled Hunting Area	VI	9663	3.8652	0.0004
ETH	Arsi	Controlled Hunting Area	VI	10876	4.3504	0.0004
ETH	Eastern Hararghe	Controlled Hunting Area	VI	23788	9.5152	0.0004
ETH	Borana	Controlled Hunting Area	VI	45366	18.1464	0.0004	182650	88	0.000566667	33
KEN	Colcheccio Ltd	Private Reserve	Not Reported	263.05	0.10522	0.0004
KEN	Amboseli	National Reserve	II	392.06	0.352854	0.0009
KEN	Ol Ari Nyiro Ranch	Private Reserve	Not Reported	411.15	0.16446	0.0004
KEN	South-Western Mau	Nature Reserve	IV	430.32	0.172128	0.0004
KEN	Lualenyi Ranch Co. Ltd	Private Reserve	Not Reported	430.96	0.172384	0.0004		Excluded using Pennycuick's (1976) data)
KEN	Chyulu	National Park	II	470.9	0.42381	0.0009			PAs	10
KEN	Mount Kenya	National Park	II	589.67	0.530703	0.0009			Area	5105.3
KEN	Bisanadi	National Reserve	VI	606	0.2424	0.0004			Pairs	3.15153
KEN	North Kitui	National Reserve	VI	745	0.298	0.0004
KEN	Aberdare	National Park	II	766.19	0.689571	0.0009
KEN	Meru	National Park	II	870.44	0.783396	0.0009
KEN	Malka Mari	National Park	II	876	0.7884	0.0009
KEN	South Turkana	National Reserve	II	1091	0.4364	0.0004
KEN	Rahole	National Reserve	VI	1270	0.508	0.0004
KEN	Imbirikani Group Ranch	Private Reserve	Not Reported	1284.85	0.51394	0.0004
KEN	Masai Mara	National Reserve	II	1510	1.359	0.0009
KEN	Marsabit	National Reserve	II	1554	0.6216	0.0004
KEN	Sibiloi	National Park	II	1570.85	1.41376	0.0009
KEN	Kora	National Park	II	1787.8	1.60902	0.0009
KEN	Losai	National Reserve	VI	1806.8	0.72272	0.0004
KEN	South Kitui	National Reserve	VI	1833	0.7332	0.0004
KEN	Galana Ranch	Private Reserve	Not Reported	6474.84	2.58994	0.0004
KEN	Tsavo West	National Park	II	9065	8.1585	0.0009
KEN	Tsavo East	National Park	II	11747	10.5723	0.0009	47846.9	33.9617	0.000627273	24
RWA	Akagera	National Park	II	900	0.81	0.0009
RWA	Nyungwe	National Park	IV	1030	0.927	0.0009	1930	1.737	0.0009	2
SDN	Nimule	National Park	II	410	0.369	0.0009
SDN	Shambe	National Park	II	620	0.558	0.0009
SDN	Erkawit	Wildlife Sanctuary	VI	820	0.328	0.0004		Excluded using Pennycuick's (1976) data)
SDN	Ashana	Game Reserve	VI	900	0.36	0.0004			PAs	3
SDN	Kidepo	Game Reserve	VI	1200	0.48	0.0004			Area	1850
SDN	Numatina	Game Reserve	VI	2100	0.84	0.0004			Pairs	1.255
SDN	Chelkou	Game Reserve	VI	5500	2.2	0.0004
SDN	Tokor	Game Reserve	VI	6300	2.52	0.0004
SDN	Ez Zeraf	Game Reserve	VI	9700	3.88	0.0004
SDN	Dinder	National Park	II	10000	9	0.0009
SDN	Radom	National Park	II	12500	11.25	0.0009
SDN	Badinglo	National Park	II	16500	14.85	0.0009
SDN	Boma	National Park	II	22800	20.52	0.0009
SDN	Southern	National Park	II	23000	20.7	0.0009	112350	87.855	0.00065	14
SOM	Jowhar	Game Reserve		2200	1.98	0.0009
SOM	Bushbush	Game Reserve		3340	3.006	0.0009	5540	4.986	0.0009	2
TZA	Mount Meru	Game Reserve	IV	300	0.54	0.0018
TZA	Arusha	National Park	II	328.4	0.6568	0.002
TZA	Grumeti	Game Reserve	Not Reported	411.886	0.741395	0.0018
TZA	Msanjesi	Game Reserve	Not Reported	450	0.81	0.0018
TZA	Rubondo (Luwondo)	National Park	II	457	3.0162	0.0066
TZA	Lukwika-Lumesule	Game Reserve	Not Reported	500	0.9	0.0018
TZA	Gombe	National Park	II	520	0.936	0.0018		Excluded using Pennycuick's (1976) data)
TZA	Limparamba	Game Reserve	Not Reported	570	1.026	0.0018			PAs	17
TZA	Ikorongo	Game Reserve	Not Reported	602.74	1.08493	0.0018			Area	10091.7
TZA	Burunge	Wildlife Management Area	Not Reported	617	1.1106	0.0018			Pairs	23.5381
TZA	Lake Manyara	National Park	II	648.7	4.28142	0.0066
TZA	Ukutu	Wildlife Management Area	Not Reported	750	1.35	0.0018
TZA	Enduimet	Wildlife Management Area	Not Reported	751	1.3518	0.0018
TZA	Makao	Wildlife Management Area	Not Reported	769	1.3842	0.0018
TZA	Idodi Pawaga	Wildlife Management Area	Not Reported	777	1.3986	0.0018
TZA	Rumanyika	Game Reserve	IV	800	1.44	0.0018
TZA	Uyumbu	Wildlife Management Area	Not Reported	839	1.5102	0.0018
TZA	Swaga Swaga	Game Reserve	IV	1000	1.8	0.0018
TZA	Kimisi	Game Reserve	Not Reported	1026.23	1.84721	0.0018
TZA	Saadani	National Park	Not Reported	1062	1.9116	0.0018
TZA	Northern Kahama	Game Reserve	IV	1200	2.16	0.0018
TZA	Biharamulo	Game Reserve	IV	1300	2.34	0.0018
TZA	Tunduru	Wildlife Management Area	Not Reported	1391	2.5038	0.0018
TZA	Mkungunero	Game Reserve	IV	1500	2.7	0.0018
TZA	Mpanga/Kipengere	Game Reserve	Not Reported	1574.25	2.83365	0.0018
TZA	Udzungwa Mountains	National Park	II	1990	3.98	0.002
TZA	Maswa	Game Reserve	IV	2200	3.96	0.0018
TZA	Burigi	Game Reserve	IV	2200	3.96	0.0018
TZA	Wami mbiki	Wildlife Management Area	Not Reported	2400	4.32	0.0018
TZA	Ipole	Wildlife Management Area	Not Reported	2406	4.3308	0.0018
TZA	Mbaragandu	Wildlife Management Area	Not Reported	2471	4.4478	0.0018
TZA	Tarangire	National Park	II	2850	5.7	0.002
TZA	Mikumi	National Park	II	3230	21.318	0.0066
TZA	Mkomazi	National Park	IV	3245	6.49	0.002
TZA	Rukwa	Game Controlled Area	VI	4000	7.2	0.0018
TZA	Kizigo	Game Reserve	IV	4000	3.2	0.0008
TZA	Katavi	National Park	II	4471	18.3311	0.0041
TZA	Ugala River	Game Reserve	IV	5000	9	0.0018
TZA	Uwanda	Game Reserve	IV	5000	9	0.0018
TZA	Moyowosi	Game Reserve	IV	6000	10.8	0.0018
TZA	Kigosi	Game Reserve	IV	7000	5.6	0.0008
TZA	Ngorongoro	Conservation Area	VI	8288	16.576	0.002
TZA	Rungwa	Game Reserve	IV	9000	16.2	0.0018
TZA	Serengeti	National Park	II	14763	29.526	0.002
TZA	Ruaha	National Park	II	20300	83.23	0.0041
TZA	Selous	Game Reserve	IV	44000	180.4	0.0041	174959	489.204	0.00224565	46
UGA	Kigezi	Wildlife Reserve	III	265	0.159	0.0006
UGA	Bwindi Impenetrable	National Park	II	327	0.2943	0.0009
UGA	Lake Mburo	National Park	II	370	0.333	0.0009
UGA	Mount Kei	Wildlife Sanctuary	VI	416.2	0.24972	0.0006
UGA	Bugungu	Wildlife Reserve	III	473	0.2838	0.0006
UGA	Toro-Semliki	Wildlife Reserve	III	542	0.3252	0.0006
UGA	Karuma	Wildlife Reserve	III	675	0.405	0.0006
UGA	Kidepo Valley	National Park	II	1430	1.287	0.0009
UGA	Matheniko	Wildlife Reserve	III	1757	1.0542	0.0006
UGA	Bokora Corridor	Wildlife Reserve	III	1816	1.0896	0.0006
UGA	Queen Elizabeth	National Park	II	2056	1.8504	0.0009
UGA	Pian Upe	Wildlife Reserve	III	2304	1.3824	0.0006
UGA	Murchison Falls	National Park	II	3877	3.4893	0.0009	16308.2	12.2029	0.000715385	13
			Totals	547498	721
	East Africa	Number of PA	139	139
		PA < 5 pairs	116	82
		5 < PA < 20	17	17
		PA > 20 pairs	4	4
		PA > 40 pairs	2	2
		Total	139	105
		Using Pennycuicks (1976) nest density estimate for Serengeti estimate - PAs <850sqkm excluded. Data not applied to Uganda.
		Pairs excluded	30.4897
		PAs excluded by size	36
		Number of PAs	139
		PA < 5 pairs	82
		5 < PA < 20	17
		PA > 20 pairs	4
		PA > 40 pairs	2
		Total	105

## Sheet: Southern Africa
Country Code	Original name	Designated as a	IUCN Category	Corrected area km2	Pairs of WhV	Corrected density	Country PA size	Pairs	Mean density	PA count
BWA	CT/5	Wildlife Management Area	Not Reported	533	0.4264	0.0008
BWA	NG/22	Wildlife Management Area	Not Reported	571	0.4568	0.0008
BWA	NG/24	Wildlife Management Area	Not Reported	586	0.4688	0.0008
BWA	NG/25	Wildlife Management Area	Not Reported	602	0.4816	0.0008
BWA	NG/34	Wildlife Management Area	Not Reported	859	0.6872	0.0008
BWA	CH/12	Wildlife Management Area	Not Reported	890	0.712	0.0008
BWA	NG/30	Wildlife Management Area	Not Reported	950	0.76	0.0008
BWA	CT/12	Game Reserve	Not Reported	961	1.7298	0.0018
BWA	NG/49	Wildlife Management Area	Not Reported	1126	0.9008	0.0008
BWA	CT/10	Wildlife Management Area	Not Reported	1152	0.9216	0.0008
BWA	NG/15	Wildlife Management Area	Not Reported	1203	0.9624	0.0008
BWA	NG/32	Wildlife Management Area	Not Reported	1222	0.9776	0.0008
BWA	NG/16	Wildlife Management Area	Not Reported	1340	1.072	0.0008
BWA	NG/20	Wildlife Management Area	Not Reported	1647	1.3176	0.0008
BWA	NG/47	Wildlife Management Area	Not Reported	1684	1.3472	0.0008
BWA	NG/26	Wildlife Management Area	Not Reported	1736	1.3888	0.0008
BWA	NG/29	Wildlife Management Area	Not Reported	1847	1.4776	0.0008
BWA	CT/3	Wildlife Management Area	Not Reported	2106	1.6848	0.0008
BWA	NG/41	Wildlife Management Area	Not Reported	2177	1.7416	0.0008
BWA	GH/10	Wildlife Management Area	Not Reported	2265	1.812	0.0008
BWA	NG/14	Wildlife Management Area	Not Reported	2266	1.8128	0.0008
BWA	Nxai Pan	National Park	II	2402.4	1.92192	0.0008
BWA	Khutse	Game Reserve	IV	2600	2.08	0.0008
BWA	NG/4	Wildlife Management Area	Not Reported	2633	2.1064	0.0008
BWA	GH/3	Wildlife Management Area	Not Reported	2804	2.2432	0.0008
BWA	NG/42	Wildlife Management Area	Not Reported	2895	2.316	0.0008
BWA	NG/13	Wildlife Management Area	Not Reported	2938	2.3504	0.0008
BWA	CT/11	Wildlife Management Area	Not Reported	2977	2.3816	0.0008
BWA	GH/1	Wildlife Management Area	Not Reported	3177	2.5416	0.0008
BWA	NG/43	Wildlife Management Area	Not Reported	3440	2.752	0.0008
BWA	CT/1	Wildlife Management Area	Not Reported	3802	3.0416	0.0008
BWA	Makgadikgadi	National Park	II	4877.1	3.90168	0.0008
BWA	Moremi	Game Reserve	IV	4968.3	8.94294	0.0018
BWA	NG/5	Wildlife Management Area	Not Reported	9826	7.8608	0.0008
BWA	Chobe	National Park	II	10570	19.026	0.0018
BWA	Gemsbok	National Park	II	28400	2.84	0.0001
BWA	Central Kalahari	Game Reserve	IV	51800	5.18	0.0001	167832	94.6255	0.000843243	37
MOZ	Coutada Oficial No. 8	Hunting Reserve	Not Reported	310	0.558	0.0018
MOZ	Coutada Oficial No. 14	Hunting Reserve	Not Reported	1350	2.43	0.0018
MOZ	Marromeu	Game Reserve	IV	1800	3.24	0.0018
MOZ	Coutada Oficial No. 11	Hunting Reserve	Not Reported	1930	3.474	0.0018
MOZ	Coutada Oficial No. 10	Hunting Reserve	Not Reported	2000	3.6	0.0018
MOZ	Coutada Oficial No. 15	Hunting Reserve	Not Reported	2300	4.14	0.0018
MOZ	Coutada N. 12	Hunting Reserve	Not Reported	2960	5.328	0.0018
MOZ	Gorongosa	National Park	II	3750	11.25	0.003
MOZ	Coutada Oficial No. 9	Hunting Reserve	Not Reported	4450	8.01	0.0018
MOZ	Coutada Oficial No. 6	Hunting Reserve	Not Reported	4560	8.208	0.0018
MOZ	Zinave	National Park	II	5000	15	0.003
MOZ	Coutada Oficial No. 7	Hunting Reserve	Not Reported	5450	9.81	0.0018
MOZ	Coutada Oficial No. 13	Hunting Reserve	Not Reported	5680	10.224	0.0018
MOZ	Coutada Oficial 5	Hunting Reserve	Not Reported	6860	12.348	0.0018
MOZ	Banhine	National Park	II	7000	21	0.003
MOZ	Coutada Oficial 4	Hunting Reserve	Not Reported	8900	16.02	0.0018
MOZ	Limpopo	National Park	II	12000	21.6	0.0018
MOZ	Niassa	Game Reserve	IV	15000	1.5	0.0001	91300	157.74	0.00190556	18
NAM	Nkasa Lupala	National Park	II	343.17	1.02951	0.003
NAM	Waterberg Plateau Park	Game Park	II	397.946	0.5	0.0018
NAM	Mangetti	National Park	II	419.9	1	0.0018
NAM	Mudumu	National Park	II	726.246	2.17874	0.003
NAM	Khaudum	Game Park	II	3657.91	6.58423	0.0018
NAM	Bwabwata	National Park	II	6274	11.2932	0.0018
NAM	Etosha	National Park	II	22151.4	17	0.0008	33970	39.5857	0.002	7
ZAF	Phongola	Provincial Nature Reserve	Not Reported	203	0.609	0.003
ZAF	Ithala	Provincial Nature Reserve	II	293.563	0	0
ZAF	Timbavati Game Reserve	Game Farm	IV	502.205	0.903968	0.0018
ZAF	Motlatse Canyon	Nature Reserve	IV	537.311	1.61193	0.003
ZAF	Sabie Sand	Private Natural Reserve	Not Reported	567.363	1.70209	0.003
ZAF	Klaserie	Private Nature Reserve	IV	588.422	1.76527	0.003
ZAF	Madikwe	Nature Reserve	IV	595.39	1.78617	0.003
ZAF	Hluhluwe-Umfolozi	Provincial Nature Reserve	II	900.13	2.70039	0.003
ZAF	Selati Game Reserve	Game Farm	IV	2016.57	3.62983	0.0018
ZAF	Greater St Lucia	Provincial Nature Reserve	II	2133.58	0	0
ZAF	Kgalagadi Transfrontier Park	National Park	II	9475.55	7.58044	0.0008
ZAF	Kruger	National Park	Not Reported	20000	60	0.003	37813.1	82.2891	0.00211667	12
ZWE	Sengwa	Wildlife Management Area	Not Reported	303.607	0.546493	0.0018
ZWE	Chisunga	Wildlife Management Area	Not Reported	312.928	0.563271	0.0018
ZWE	Kazuma Pan	National Park	II	313	0.939	0.003
ZWE	Sinamagonde	Wildlife Management Area	Not Reported	341.165	0.614096	0.0018
ZWE	Dite 2	Wildlife Management Area	Not Reported	369.07	0.664327	0.0018
ZWE	Maose-Xini	Wildlife Management Area	Not Reported	369.867	0.66576	0.0018
ZWE	Unknown 8	Wildlife Management Area	Not Reported	375.255	0.675459	0.0018
ZWE	Chireya 1	Wildlife Management Area	Not Reported	394.313	0.709764	0.0018
ZWE	Mabhongana	Wildlife Management Area	Not Reported	399.882	0.719788	0.0018
ZWE	Tuli	Safari Area	VI	416	0.7488	0.0018
ZWE	Chegutu (Hartley A)	Safari Area	VI	445	0.801	0.0018
ZWE	Unknown 7	Wildlife Management Area	Not Reported	509.26	0.916667	0.0018
ZWE	Deka	Safari Area	VI	510	0.918	0.0018
ZWE	Dande	Safari Area	VI	523	0.9414	0.0018
ZWE	Zambezi	National Park	II	560.1	1.6803	0.003
ZWE	Umfurudzi	Safari Area	VI	760	1.368	0.0018
ZWE	Doma	Safari Area	VI	945	1.701	0.0018
ZWE	Chete	Safari Area	VI	1081	1.9458	0.0018
ZWE	Sapi	Safari Area	VI	1180	2.124	0.0018
ZWE	Matusadona	National Park	II	1407	4.221	0.003
ZWE	Charara	Safari Area	VI	1692	3.0456	0.0018
ZWE	Chirisa	Safari Area	VI	1713	3.0834	0.0018
ZWE	Chizarira	National Park	II	1910	5.73	0.003
ZWE	Mana Pools	National Park	II	2196	6.588	0.003
ZWE	Hurungwe	Safari Area	VI	2894	5.2092	0.0018
ZWE	Matetsi	Safari Area	VI	2955	5.319	0.0018
ZWE	Chewore	Safari Area	VI	3390	6.102	0.0018
ZWE	Gonarezhou	National Park	II	5053	9.0954	0.0018
ZWE	Hwange	National Park	II	14651	26.3718	0.0018	47969.4	94.0083	0.0020069	29
			Totals	378886	468
	Southern Africa	Number of PA	103
		PA < 5 pairs	76
		5 < PA < 20	23
		PA > 20 pairs	3
		PA > 40 pairs	1
		Total	103
			West	East	Central	South
		Pairs	156	721	548	468
		Number of PA	86	139	72	103
		PA < 5 pairs	79	116	42	76
		5 < PA < 20	6	17	22	23
		PA > 20 pairs	1	4	6	3
		PA > 40 pairs	0	2	2	1
		Total	86	139	72	103
		Global
		Pairs	1893
		PA total area	1.68792e+06
		Number of PA	400	%
		PA < 5 pairs	313	78.25
		5 < PA < 20	68	17
		PA > 20 pairs	14	3.5
		PA > 40 pairs	5	1.25
			400	100
